# Supplementary material for: Integrin β3 deficiency unleashes spontaneous pulmonary inflammation by promoting B cell hyperactivation via the CD40-CD40L axis
Source: Front Immunol. 2026 Mar 24;17:1796926. doi: 10.3389/fimmu.2026.1796926 (PMC13055533; doi:10.3389/fimmu.2026.1796926)
Supplement: Supplementary file 5 [file DataSheet1.zip]

Archive with 58 entries (50 files):
- Raw data-WB images/
- Raw data-WB images/Assembled Original Blots.pdf
- Raw data-WB images/Figure 1A/
- Raw data-WB images/Figure 1A/._Figure 1A-GAPDH- region.jpg
- Raw data-WB images/Figure 1A/._Figure 1A-GAPDH.jpg
- Raw data-WB images/Figure 1A/._Figure 1A-other.jpg
- Raw data-WB images/Figure 1A/._Figure 1A-β3- region.jpg
- Raw data-WB images/Figure 1A/._Figure 1A-β3.jpg
- Raw data-WB images/Figure 1A/Figure 1A-All.jpg
- Raw data-WB images/Figure 1A/Figure 1A-GAPDH- region.jpg
- Raw data-WB images/Figure 1A/Figure 1A-GAPDH.jpg
- Raw data-WB images/Figure 1A/Figure 1A-other.jpg
- Raw data-WB images/Figure 1A/Figure 1A-β3- region.jpg
- Raw data-WB images/Figure 1A/Figure 1A-β3.jpg
- Raw data-WB images/Figure 6A/
- Raw data-WB images/Figure 6A/._Figure 6A-CD40L- region.tiff
- Raw data-WB images/Figure 6A/._Figure 6A-CD40L.tiff
- Raw data-WB images/Figure 6A/._Figure 6A-GAPDH- region.tiff
- Raw data-WB images/Figure 6A/._Figure 6A-GAPDH.tiff
- Raw data-WB images/Figure 6A/Figure 6A-CD40L- region.tiff
- Raw data-WB images/Figure 6A/Figure 6A-CD40L.tiff
- Raw data-WB images/Figure 6A/Figure 6A-GAPDH- region.tiff
- Raw data-WB images/Figure 6A/Figure 6A-GAPDH.tiff
- Raw data-WB images/Figure 6F/
- Raw data-WB images/Figure 6F/Figure 6F-IκBα/
- Raw data-WB images/Figure 6F/Figure 6F-IκBα/._Figure 6F-IκBα- region.jpg
- Raw data-WB images/Figure 6F/Figure 6F-IκBα/._Figure 6F-IκBα-GAPDH.jpg
- Raw data-WB images/Figure 6F/Figure 6F-IκBα/._Figure 6F-IκBα.jpg
- Raw data-WB images/Figure 6F/Figure 6F-IκBα/Figure 6F-IκBα- region.jpg
- Raw data-WB images/Figure 6F/Figure 6F-IκBα/Figure 6F-IκBα-GAPDH.jpg
- Raw data-WB images/Figure 6F/Figure 6F-IκBα/Figure 6F-IκBα.jpg
- Raw data-WB images/Figure 6F/Figure 6F-NFκB p65/
- Raw data-WB images/Figure 6F/Figure 6F-NFκB p65/._Figure 6F-NFκB p65- region.jpg
- Raw data-WB images/Figure 6F/Figure 6F-NFκB p65/._Figure 6F-NFκB p65-ALL.jpg
- Raw data-WB images/Figure 6F/Figure 6F-NFκB p65/._Figure 6F-NFκB p65-GAPDH.jpg
- Raw data-WB images/Figure 6F/Figure 6F-NFκB p65/._Figure 6F-NFκB p65.jpg
- Raw data-WB images/Figure 6F/Figure 6F-NFκB p65/Figure 6F-NFκB p65- region.jpg
- Raw data-WB images/Figure 6F/Figure 6F-NFκB p65/Figure 6F-NFκB p65-ALL.jpg
- Raw data-WB images/Figure 6F/Figure 6F-NFκB p65/Figure 6F-NFκB p65-GAPDH.jpg
- Raw data-WB images/Figure 6F/Figure 6F-NFκB p65/Figure 6F-NFκB p65.jpg
- Raw data-WB images/Figure 6F/Figure 6F-p-IκBα/
- Raw data-WB images/Figure 6F/Figure 6F-p-IκBα/._Figure 6F-Beita-ACTIN.jpg
- Raw data-WB images/Figure 6F/Figure 6F-p-IκBα/._Figure 6F-p-IκBα- region.jpg
- Raw data-WB images/Figure 6F/Figure 6F-p-IκBα/._Figure 6F-p-IκBα.jpg
- Raw data-WB images/Figure 6F/Figure 6F-p-IκBα/Figure 6F-Beita-ACTIN.jpg
- Raw data-WB images/Figure 6F/Figure 6F-p-IκBα/Figure 6F-p-IκBα- region.jpg
- Raw data-WB images/Figure 6F/Figure 6F-p-IκBα/Figure 6F-p-IκBα.jpg
- Raw data-WB images/Figure 6F/Figure 6F-p-NFκB p65/
- Raw data-WB images/Figure 6F/Figure 6F-p-NFκB p65/._Figure 6F-p-NFκB p65- region.jpg
- Raw data-WB images/Figure 6F/Figure 6F-p-NFκB p65/._Figure 6F-p-NFκB p65-ALL.jpg
- Raw data-WB images/Figure 6F/Figure 6F-p-NFκB p65/._Figure 6F-p-NFκB p65-GAPDH- region.jpg
- Raw data-WB images/Figure 6F/Figure 6F-p-NFκB p65/._Figure 6F-p-NFκB p65-GAPDH.jpg
- Raw data-WB images/Figure 6F/Figure 6F-p-NFκB p65/._Figure 6F-p-NFκB p65.jpg
- Raw data-WB images/Figure 6F/Figure 6F-p-NFκB p65/Figure 6F-p-NFκB p65- region.jpg
- Raw data-WB images/Figure 6F/Figure 6F-p-NFκB p65/Figure 6F-p-NFκB p65-ALL.jpg
- Raw data-WB images/Figure 6F/Figure 6F-p-NFκB p65/Figure 6F-p-NFκB p65-GAPDH- region.jpg
- Raw data-WB images/Figure 6F/Figure 6F-p-NFκB p65/Figure 6F-p-NFκB p65-GAPDH.jpg
- Raw data-WB images/Figure 6F/Figure 6F-p-NFκB p65/Figure 6F-p-NFκB p65.jpg
